# Supplementary material for: Tuning the Electronic Properties of Tetravalent Cerium Complexes via Ligand Derivatization
Source: Inorg Chem. 2025 Mar 24;64(13):6519–30. doi: 10.1021/acs.inorgchem.4c05371 (PMC11979883; doi:10.1021/acs.inorgchem.4c05371)
Supplement: Supplementary file 2 — ic4c05371_si_002.zip [file ic4c05371_si_002.zip]

Archive with 8 entries (7 files):
- DFT_opt_coordinates/
- __MACOSX/._DFT_opt_coordinates
- DFT_opt_coordinates/3.xyz
- __MACOSX/DFT_opt_coordinates/._3.xyz
- DFT_opt_coordinates/2.xyz
- __MACOSX/DFT_opt_coordinates/._2.xyz
- DFT_opt_coordinates/1.xyz
- __MACOSX/DFT_opt_coordinates/._1.xyz
