# Supplementary material for: Tuning the Electronic Properties of Tetravalent Cerium Complexes via Ligand Derivatization
Source: Inorg Chem. 2025 Mar 24;64(13):6519–30. doi: 10.1021/acs.inorgchem.4c05371 (PMC11979883; doi:10.1021/acs.inorgchem.4c05371)
Supplement: Supplementary file 2 — ic4c05371_si_002.zip [file ic4c05371_si_002.zip › DFT_opt_coordinates/3.xyz]

93
Coordinates from ORCA-job CeIV_GBP109_centralised_opt
  Ce  -0.01720186474168     -0.06869537732575     -0.12858232693671
  O   -1.35754254815684      1.65858149366225      0.38101906151777
  O   1.76365175418674      0.52222225285009      1.04165562960466
  O   1.26320292269047     -0.88681658522657     -1.72711614567942
  O   -1.65254120174397     -1.59886949904590     -0.23651520030559
  O   -4.53289367057873      6.00270220318030     -2.76930329163319
  O   -2.49495240167197      6.63663178000215     -3.17441465790785
  O   5.84614156452598      4.80127888830268      3.02240133700025
  O   5.70794594027816      5.33785136225017      0.92189723417477
  O   4.40363854979684     -6.18803467406678     -2.61670506409806
  O   4.03834321289587     -5.62502414697789     -4.68273393708153
  O   -2.48645682525031     -6.35871516213976      3.67879481948673
  O   -4.46019473037989     -5.45616269956608      3.77267281832963
  N   1.00421899164211      2.12660906154652     -1.31301103214873
  N   -1.28393431034734      0.63392316899638     -2.28897822408721
  N   0.98680191370360     -2.41009757108217      0.77775235950879
  N   -0.72494449211583     -0.63868864649785      2.30612938013113
  N   -3.31830418275820      5.90575266034941     -2.63197380034812
  N   5.40813823378341      4.64510529746449      1.88860044541833
  N   3.94992775694395     -5.43843318079255     -3.47485614772118
  N   -3.31902772324024     -5.52717172654930      3.32972539634669
  C   0.53617217226110      3.40105769954522     -0.69900041627336
  H   0.79806941699635      3.35374550173182      0.36459106865586
  H   1.09374772878232      4.24316737261350     -1.14102017866220
  C   -0.93677538057657      3.63036630504399     -0.86217168675795
  C   -1.83647560605901      2.70048895510946     -0.26395056428694
  C   -3.22995144266570      2.88295504544203     -0.43428611243844
  H   -3.90482011785387      2.16065021258345      0.01881485912636
  C   -3.71826865213991      3.93814017638149     -1.19367131626028
  H   -4.78157180664365      4.08450362096152     -1.35975707594976
  C   -2.81403952331243      4.83292293346124     -1.77818440947651
  C   -1.43476002474402      4.69594555485991     -1.60536106684181
  H   -0.77329053176267      5.41200111244292     -2.08641672438137
  C   2.49380640828915      2.04209301301574     -1.21366825260796
  H   2.76507252597733      1.03165469659337     -1.54505265263057
  H   2.94121442962753      2.76456287448126     -1.91575013695931
  C   3.03863125628036      2.31339065664367      0.16251585286164
  C   2.63628181814676      1.48565336666366      1.24923401972136
  C   3.16842252140032      1.72102756992023      2.53860204216347
  H   2.84179412668146      1.08365163374813      3.35685632279954
  C   4.07800627147207      2.74959591036823      2.75205970005742
  H   4.49992735471774      2.95233687067550      3.73213558286022
  C   4.45759611373404      3.55389412158257      1.67227499880620
  C   3.94532998562756      3.34602706725678      0.38868580356004
  H   4.27085276457588      4.00220265809477     -0.41456967856270
  C   0.64382641823293      2.04508163376770     -2.74359129462614
  H   1.26724790545826      1.25237746671642     -3.17665172199847
  H   0.88518042917931      2.98828146309537     -3.26045309489969
  C   -0.79662275893546      1.67181921161135     -2.99535257784340
  C   -1.57021933780927      2.32435620028776     -3.96223985631606
  H   -1.16281545455991      3.18177958728060     -4.49219647163706
  C   -2.87083201251795      1.88191629276460     -4.20432826527964
  H   -3.49557075061603      2.38836195991149     -4.93687778377501
  C   -3.35804330713641      0.78742750413393     -3.48375039376064
  H   -4.36365107426793      0.40701646145674     -3.64237994444279
  C   -2.53207392603053      0.19837231924145     -2.52847847645787
  H   -2.85909823876992     -0.63868685932147     -1.91501671368686
  C   2.38557465041671     -2.53100916406244      0.26571615220331
  H   2.90792455889214     -3.32158509978524      0.82909275559472
  H   2.87434085387838     -1.57360340001207      0.48682172515764
  C   2.48273759344299     -2.84765040366113     -1.20222574896472
  C   1.90901945496689     -1.95298262156955     -2.15013807260402
  C   2.02802292002055     -2.23043121227678     -3.53193954576087
  H   1.57581110686520     -1.53894793827680     -4.23889322525640
  C   2.69815714622468     -3.36590646516306     -3.97043583007122
  H   2.80217308991069     -3.60295662890165     -5.02525099478635
  C   3.25051152776471     -4.23498445007259     -3.02355557052958
  C   3.14595999677617     -3.98654199179700     -1.65224751135718
  H   3.59210341801644     -4.69559864049033     -0.95939897897009
  C   0.19604694299790     -3.60109752660916      0.35731374754528
  H   0.72736113793893     -4.51639119776890      0.66658739187893
  H   0.16592084157210     -3.58924455108522     -0.73850591303078
  C   -1.19735073486029     -3.61762228485575      0.91388304376691
  C   -2.08552520467615     -2.56683499964983      0.54165151669835
  C   -3.39751208212712     -2.55014999923092      1.07255289106738
  H   -4.06083394311477     -1.73761506947277      0.78565956652674
  C   -3.80960705615168     -3.52636556938784      1.96950611393301
  H   -4.80163936333726     -3.52037361055636      2.41156255091251
  C   -2.91446207785380     -4.54001804232053      2.33213474470421
  C   -1.62388449352362     -4.60138942307543      1.80065595500797
  H   -0.96423447067438     -5.40460495731974      2.11926667691318
  C   1.05385451989938     -2.29754093894972      2.24961128076794
  H   1.87315816256212     -1.60269111323960      2.47419650731174
  H   1.29892633879198     -3.27153722552160      2.70362311956014
  C   -0.19683041582584     -1.73639086608932      2.88003561651314
  C   -0.74738089275444     -2.28680110948233      4.04309414621356
  H   -0.32268287960505     -3.19343870407687      4.46718611385597
  C   -1.86156342801655     -1.67946850564360      4.62196492030356
  H   -2.31657820374790     -2.10420349805101      5.51417348847193
  C   -2.38778892104666     -0.52709667786434      4.03120865035506
  H   -3.25322324233439     -0.02001541058896      4.44954922565568
  C   -1.79173997672879     -0.04498043362689      2.86769647334851
  H   -2.16624346506065      0.83129566103510      2.34246697969341
