# Supplementary material for: Tuning the Electronic Properties of Tetravalent Cerium Complexes via Ligand Derivatization
Source: Inorg Chem. 2025 Mar 24;64(13):6519–30. doi: 10.1021/acs.inorgchem.4c05371 (PMC11979883; doi:10.1021/acs.inorgchem.4c05371)
Supplement: Supplementary file 2 — ic4c05371_si_002.zip [file ic4c05371_si_002.zip › DFT_opt_coordinates/2.xyz]

85
Coordinates from ORCA-job CeIV_GBP45_centralised_opt
  Ce  -0.01260286276948     -0.09677267941038      0.01892941206279
  O   1.13122160315781     -1.68474868351600      0.99065751250852
  O   -1.91274069951974      1.05701400580673      0.18436598739558
  O   -0.74526970879671     -1.51356383841451     -1.47692311666377
  O   1.52557300430942      1.48642716402607      0.34216382932982
  N   -1.68638684131527     -1.67709065459753      1.47220998206697
  N   -0.43608599248695      0.65694632598520      2.53514913926769
  N   1.96582986813215     -0.62309340848535     -1.78976419448557
  N   0.12052778572302      1.52849290880689     -2.07326175928386
  C   -3.05468351482834     -1.38158927441412      0.95470975027380
  H   -3.73816877110601     -2.18564617046312      1.27924110781046
  H   -2.98397404367390     -1.41600004352970     -0.14060919360275
  C   -3.59632817075115     -0.06126376189803      1.42385993613761
  C   -2.96038625034048      1.13138116413801      0.98593117196694
  C   -3.43588361638248      2.37189610755310      1.46318733660000
  H   -2.93173185504589      3.27895217972119      1.13593637304993
  C   -4.51021834471902      2.42485499267182      2.35121438523395
  H   -4.85693028912077      3.39109704823158      2.71537113199421
  C   -5.14494494489554      1.24930967166435      2.77639415189036
  H   -5.98801442867241      1.29395900717869      3.46266260288166
  C   -4.68280223650179      0.01713805549614      2.30328516367586
  H   -5.16370453508616     -0.90599555203937      2.62853381747804
  C   -1.36378687614813     -3.09133184402726      1.13325624136966
  H   -1.34722364170258     -3.14273883984079      0.03836523181706
  H   -2.18526844673901     -3.74126549728673      1.48281689970414
  C   -0.07212715994246     -3.61039941396069      1.71245347521763
  C   1.13275018641628     -2.86865962540015      1.58430123414297
  C   2.32916464756953     -3.40440389531481      2.10554928769279
  H   3.23861815020035     -2.81550185336704      2.00438485847746
  C   2.33844036563377     -4.65024349225703      2.73399244252723
  H   3.27328175325919     -5.04708701433692      3.12714813008083
  C   1.15302089190681     -5.38391134847755      2.86640206527601
  H   1.15397703782849     -6.35357660803250      3.35954166753002
  C   -0.03815062369345     -4.85179479661035      2.36103423498931
  H   -0.96725175104845     -5.41299122399356      2.46529954445437
  C   -1.59536355407393     -1.44482447419925      2.92166270543474
  H   -0.74486739499113     -2.03271895121336      3.29167042554488
  H   -2.49588434807560     -1.81001400145278      3.44237292503409
  C   -1.34381018049666     -0.00264332116810      3.27866878791588
  C   -1.96355700194820      0.59750945724528      4.38279306483690
  H   -2.71504816106553      0.04744067657977      4.94320264533860
  C   -1.62959811055920      1.90723339270322      4.72047394322145
  H   -2.11364938275734      2.39859503988080      5.56200268352049
  C   -0.67362881144329      2.57975656884005      3.95321819035184
  H   -0.37950867169521      3.60141073869616      4.18033960236865
  C   -0.10672285805600      1.91578675222818      2.86627334626632
  H   0.62816234800781      2.38643781454378      2.21567618588669
  C   2.01844668169870     -2.10115771836325     -1.96232979491495
  H   2.04258907362632     -2.52381695321746     -0.95113191320963
  H   2.96727792512583     -2.37295730535201     -2.45771925184608
  C   0.88262674902591     -2.68907590867696     -2.76056905656769
  C   -0.46605140159321     -2.36893420670807     -2.44921581635916
  C   -1.50380208296919     -2.96442677173482     -3.19652442986008
  H   -2.52933843576931     -2.69922331921421     -2.94730789384919
  C   -1.21709019584580     -3.86109587901580     -4.22669804798514
  H   -2.03322083289682     -4.31049759470575     -4.79056255267969
  C   0.11055592121748     -4.17679882466370     -4.54049320522490
  H   0.33925693340666     -4.87179253553671     -5.34554956927405
  C   1.14363862047652     -3.58168252166455     -3.80840148810210
  H   2.18101951635680     -3.81616751926054     -4.04890602029873
  C   3.22919980625025     -0.18767271385029     -1.12594836201512
  H   4.08385891899354     -0.63633990722379     -1.66178377283191
  H   3.20455330197624     -0.60532032166136     -0.11097461174989
  C   3.40099941851444      1.30503967333308     -1.09779680047108
  C   2.49434647739643      2.08301882840630     -0.32860410101545
  C   2.62205697843480      3.48903867297076     -0.34136038839916
  H   1.91134962792512      4.07710282190450      0.23580131445592
  C   3.62073225489608      4.10364784923735     -1.09667418004756
  H   3.69747232187378      5.19016664095004     -1.10056064934739
  C   4.52238755091438      3.33667694763581     -1.84785309713751
  H   5.30586240918870      3.81790608454426     -2.42952532196499
  C   4.40466092088474      1.94316475145115     -1.83657751442635
  H   5.09691195917107      1.33452474881200     -2.41940713195299
  C   1.77384675222320      0.05652552036169     -3.07941739520581
  H   1.09761985258123     -0.56705898369942     -3.67916357111543
  H   2.72240086502584      0.13757287577319     -3.63545192474020
  C   1.14076924565609      1.41689620829512     -2.94436526637103
  C   1.54214716713667      2.49322269149000     -3.74700835831323
  H   2.39023550220365      2.37676138181426     -4.41669376718119
  C   0.86794195882387      3.70775505206464     -3.64229069992248
  H   1.17708953350576      4.56194437188203     -4.24116817283961
  C   -0.20144192328107      3.81097883830713     -2.74728733431531
  H   -0.75871722548846      4.73735637354853     -2.63278983124467
  C   -0.53643824959876      2.69626448086219     -1.98016345229035
  H   -1.34498745876382      2.71517536661470     -1.25149091597411
