# Supplementary material for: Tuning the Electronic Properties of Tetravalent Cerium Complexes via Ligand Derivatization
Source: Inorg Chem. 2025 Mar 24;64(13):6519–30. doi: 10.1021/acs.inorgchem.4c05371 (PMC11979883; doi:10.1021/acs.inorgchem.4c05371)
Supplement: Supplementary file 2 — ic4c05371_si_002.zip [file ic4c05371_si_002.zip › DFT_opt_coordinates/1.xyz]

181
Coordinates from ORCA-job CeIV_GBP65_centralised_opt
  Ce  -0.00004131947350      0.15753101744425     -0.00031026305490
  O   0.57309115853718      1.76015311543463     -1.50122293936703
  O   -1.62310632966642     -1.26067347265358      0.47163858811932
  N   -2.33349707533025      1.04087369904872     -1.00385382010646
  N   -0.59638020596854     -0.59515521560267     -2.51348712130753
  C   0.30593938299634     -1.07700173037387     -4.68966361948083
  H   1.13447845451330     -1.46636393300415     -5.27533104870582
  C   -1.30419228115121      2.69005227140134     -2.57868351802495
  C   0.38780820487863     -1.05921353306228     -3.29845949105694
  H   1.27367155139408     -1.41231828954325     -2.78040045031606
  C   -3.48063480712544     -2.79396134002574      0.75000104533664
  C   -3.28754706244705      0.98102718851339      0.13277034669662
  H   -4.14148436439856      1.64884693613913     -0.07372276318840
  H   -2.74706890858765      1.40205334593907      0.98376960268402
  C   -5.20133072706842     -0.56133873136757      0.59434384271886
  H   -5.83729878639552      0.31603718386456      0.49367869038545
  C   -2.09424466043420      2.47467922765690     -1.32223995460526
  H   -1.57780665809030      2.90235838554243     -0.45320216939657
  H   -3.07051148825047      2.98003736287165     -1.42245368013731
  C   -1.86779738165607     -0.08197132557938     -4.48599992426203
  H   -2.77271551220000      0.34192867121302     -4.91357053213163
  C   0.16180269326083      3.13702600552535     -4.86751268704910
  H   0.74017148414329      3.33548724010074     -5.76597800755784
  C   0.07261696509194      2.35478493812132     -2.57967631955585
  C   2.89781140088637      3.49680110260146     -2.61097314204392
  H   2.42738548318986      3.25798543383510     -1.65411013572060
  H   2.66513454999274      4.54256304748051     -2.84761944178262
  H   3.98672828797315      3.40066188106849     -2.50307727434375
  C   -0.84313853458142     -0.56459382783801     -5.29677370518062
  H   -0.93453091780514     -0.53276243390728     -6.38039581963194
  C   -1.92859931263523      3.20543455615489     -3.72083108298025
  H   -2.99132534181058      3.43410845575666     -3.66221630935331
  C   -2.93517719680703     -1.48731521002361      0.56525194907996
  C   -2.82492069827964      0.30237618596690     -2.17328025374051
  H   -3.57801768150851      0.88549142645330     -2.72850233392398
  H   -3.32143213152544     -0.60441919273929     -1.80442439959675
  C   -1.86261898727397      3.89913909800198     -6.20766141917217
  C   2.85984907571636      1.12345919127349     -3.55406271842250
  H   3.94259681950211      1.09043910626169     -3.37480161714487
  H   2.64520565751079      0.54154183885769     -4.45754774457900
  H   2.35838322345024      0.63689771454851     -2.71705118872582
  C   0.84640170736933      2.66213155856341     -3.74433131786751
  C   -5.75653861939029     -1.81489793967369      0.86216374033978
  C   -1.71441538324234     -0.11846655782036     -3.09429619327882
  C   -1.56473562257250     -4.02519121869659      1.85631475791406
  H   -0.85756786705544     -3.20448187457065      1.72728088369315
  H   -0.99790897534753     -4.96472372207062      1.87370226605136
  H   -2.06628556133102     -3.91325966524034      2.82621911318012
  C   -4.86744279008310     -2.90224970157242      0.91004287883784
  H   -5.28637282167433     -3.89186981918751      1.06931606973992
  C   -3.82058544945306     -0.38854960047017      0.44382944658176
  C   -8.05698367473715     -0.73280635773795      1.00364458587716
  H   -7.72790732163191     -0.02680214302826      1.77672063609064
  H   -9.12254493148434     -0.93776801994546      1.16672869807474
  H   -7.95683633151164     -0.24502838708560      0.02565263843203
  C   -1.87538550744664     -4.09911100036242     -0.65142373802416
  H   -2.60619276456821     -4.15947134070194     -1.46804708178691
  H   -1.22607290991901     -4.98175334398422     -0.70578723330236
  H   -1.26376780809272     -3.20634299096727     -0.80082171117154
  C   -3.37540147153190      4.12297758466971     -6.05044494098534
  H   -3.89005036326000      3.19642892656283     -5.76443211413862
  H   -3.80315709482270      4.46432201626147     -7.00149208454190
  H   -3.59281838567140      4.88542716646129     -5.29201404598268
  C   -7.25937694204273     -2.04601493246738      1.06567241463692
  C   -1.22031445720268      3.39878651696921     -4.90775697458689
  C   3.00128208571243      3.08741663777518     -5.05572570676413
  H   2.73194301386841      4.13192208876223     -5.25677958677032
  H   2.69813254067953      2.47659431700187     -5.91574518214958
  H   4.09469046042645      3.03137228948312     -4.97905014378745
  C   -2.59767952510680     -4.04960048529685      0.71227229853846
  C   -1.63965556357277      2.85109769594999     -7.32062491677321
  H   -2.11224630722316      1.89824603980987     -7.05182977213394
  H   -0.57191943923352      2.66221087933941     -7.48348833013977
  H   -2.07298047371902      3.19572976173678     -8.26915552768968
  C   2.38013746530860      2.57655834909786     -3.74232138727559
  C   -1.21115520838516      5.23584713011384     -6.62628426940486
  H   -1.65631354291264      5.60789119731230     -7.55898315310281
  H   -0.13294508085997      5.12091881586911     -6.78906427352624
  H   -1.35412138966379      5.99466680300206     -5.84726470275925
  C   -7.49336305868286     -2.69135301790344      2.44957411683424
  H   -6.97177879705157     -3.65176938178221      2.53529633800738
  H   -8.56433950813727     -2.87141847842227      2.61362762814300
  H   -7.12589600065896     -2.03531232887001      3.24832679416234
  C   -7.78847426546991     -2.99059423925767     -0.03657718222521
  H   -7.63208693931318     -2.55046676056819     -1.02923700526428
  H   -8.86345552418463     -3.17301576098330      0.09583659661610
  H   -7.27564790103277     -3.95945811413254     -0.01336540827798
  C   -3.41869495433197     -5.34358020402047      0.85850397336855
  H   -3.93391390083668     -5.39496929630906      1.82645867998426
  H   -2.74077057746707     -6.20407031241815      0.79673391319827
  H   -4.16509781065094     -5.44934448877274      0.06098418011471
  O   -0.57257497769530      1.76107625321944      1.49993834561400
  O   1.62268902648297     -1.26155414073325     -0.47148261704832
  N   2.33372997908795      1.04032696519479      1.00299907438701
  N   0.59549670030592     -0.59399266061549      2.51324773912133
  C   -0.30767747947110     -1.07361386764664      4.68954852729112
  H   -1.13672557861726     -1.46173645274555      5.27531711556645
  C   1.30509447775223      2.69054994354567      2.57708541782809
  C   -0.38918049004799     -1.05686182942988      3.29831284102148
  H   -1.27525738560938     -1.40952546327313      2.78030874705932
  C   3.47970295274630     -2.79574976029147     -0.74870555374622
  C   3.28799143093230      0.97960851307865     -0.13338959806328
  H   4.14215583472784      1.64717184804213      0.07299541644620
  H   2.74786300849210      1.40048648798939     -0.98468707005700
  C   5.20121930986895     -0.56368215851816     -0.59405148889364
  H   5.83751123960947      0.31348193234559     -0.49359868231959
  C   2.09505734317382      2.47435982673077      1.32073956923610
  H   1.57877012920169      2.90186598209763      0.45152662702364
  H   3.07152451037471      2.97937303116039      1.42072476666208
  C   1.86672176510982     -0.08005497472912      4.48568173007799
  H   2.77169445686824      0.34382564157569      4.91315962747835
  C   -0.16074721595311      3.13918393870278      4.86566152198949
  H   -0.73906099813935      3.33833417537456      5.76401203679602
  C   -0.07184898357656      2.35585660451965      2.57818671217318
  C   -2.89626764773947      3.49983997966831      2.60861671510365
  H   -2.42586106743198      3.26026067386611      1.65194317461142
  H   -2.66295689714338      4.54556836096510      2.84478894992161
  H   -3.98523163087996      3.40434552871663      2.50061692026345
  C   0.84148660943686     -0.56127151364992      5.29656260483189
  H   0.93233280273434     -0.52804757957734      6.38018877144833
  C   1.92982910340679      3.20562505347616      3.71919087395584
  H   2.99270652831881      3.43359169353786      3.66056979392385
  C   2.93469599524552     -1.48877737578463     -0.56484112899549
  C   2.82457448200316      0.30216741060526      2.17287972727318
  H   3.57790109889882      0.88516412119516      2.72791516762443
  H   3.32064222883599     -0.60509725839907      1.80457877823247
  C   1.86417640097060      3.89985082949002      6.20587767829093
  C   -2.86009048002468      1.12695853503383      3.55293969603890
  H   -3.94283398472053      1.09464935359927      3.37351421511308
  H   -2.64604020964049      0.54538150356741      4.45678700008984
  H   -2.35885508882400      0.63954839356624      2.71627916236174
  C   -0.84555476107704      2.66427009872529      3.74261767154944
  C   5.75598981228390     -1.81758862940256     -0.86113247703963
  C   1.71368879943467     -0.11755695206906      3.09396353159344
  C   1.56347755793629     -4.02741335775047     -1.85405299703846
  H   0.85651405073557     -3.20641976821615     -1.72575246762353
  H   0.99640526666292     -4.96681295712829     -1.87063268805083
  H   2.06507565789207     -3.91644384350550     -2.82404299490541
  C   4.86650459007678     -2.90463993902039     -0.90841994960404
  H   5.28508015592038     -3.89449837059947     -1.06715007206141
  C   3.82052997149673     -0.39031415398424     -0.44373268037650
  C   8.05714615300734     -0.73674377079955     -1.00064952067851
  H   7.72895998626613     -0.03030112614971     -1.77370302433213
  H   9.12269531432555     -0.94225422470491     -1.16311371998546
  H   7.95663676882627     -0.24924379475789     -0.02255734744660
  C   1.87404917324080     -4.09931035118555      0.65375273687872
  H   2.60482807639379     -4.15914749894251      1.47043956945813
  H   1.22454095048012     -4.98176378789301      0.70884400174554
  H   1.26262185002109     -3.20628403243043      0.80239332898803
  C   3.37710251493255      4.12272231108442      6.04867439919490
  H   3.89114723384459      3.19587321547855      5.76254999616377
  H   3.80508405364326      4.46368131952688      6.99975784433121
  H   3.59500422568434      4.88512214114986      5.29033185191894
  C   7.25884409413842     -2.04948789772500     -1.06361539215846
  C   1.22156977850443      3.39989075794445      4.90597752693477
  C   -3.00024141606741      3.09180502798599      5.05356105811196
  H   -2.72999442970421      4.13616153220930      5.25416449126230
  H   -2.69777509182823      2.48111046853621      5.91391278426681
  H   -4.09368716684129      3.03670243605678      4.97674203587127
  C   2.59638375596212     -4.05111103051602     -0.70997409377087
  C   1.64054026662535      2.85193271543820      7.31882485396427
  H   2.11257598469499      1.89880336407396      7.05002430283187
  H   0.57268577701897      2.66368315135938      7.48164981046238
  H   2.07405347394872      3.19628329499099      8.26737252037596
  C   -2.37934718259143      2.57980658999260      3.74047971728495
  C   1.21354746656595      5.23696453682139      6.62450229867762
  H   1.65894209018800      5.60871781958049      7.55720336316812
  H   0.13526462904650      5.12272109525092      6.78728193087441
  H   1.35699620136503      5.99570058000978      5.84549004835275
  C   7.49346592811375     -2.69456606833475     -2.44753524031395
  H   6.97145450680187     -3.65469233689353     -2.53387948912947
  H   8.56446378122405     -2.87512878898237     -2.61089971323518
  H   7.12687835929872     -2.03812186452299     -3.24636052377808
  C   7.78659944862837     -2.99469789116240      0.03873659348290
  H   7.62980911272554     -2.55475141384683      1.03141333870663
  H   8.86155599206303     -3.17775572396620     -0.09299507127675
  H   7.27318100744693     -3.96323502135408      0.01490829004550
  C   3.41705366033590     -5.34543726049049     -0.85510952453011
  H   3.93233644217329     -5.39773183798932     -1.82298118883438
  H   2.73888680802007     -6.20569072947959     -0.79271553750354
  H   4.16336254767976     -5.45077325966147     -0.05744492263570
